# Supplementary material for: Post-Stroke Experiences and Rehabilitation Needs of Community-Dwelling Chinese Stroke Survivors: A Qualitative Study
Source: Int J Environ Res Public Health. 2022 Dec 6;19(23):16345. doi: 10.3390/ijerph192316345 (PMC9741278; doi:10.3390/ijerph192316345)
Supplement: Supplementary file 1 [file ijerph-19-16345-s001.zip]

Archive with 1 entries (1 files):
- ijerph-1996777-supplementary.pdf
